# Supplementary material for: Opioid-Induced Constipation in Patients with Cancer Pain in Japan (OIC-J Study): A Post Hoc Analysis
Source: J Clin Med. 2021 Sep 16;10(18):4193. doi: 10.3390/jcm10184193 (PMC8472365; doi:10.3390/jcm10184193)
Supplement: Supplementary file 1 [file jcm-10-04193-s001.zip]

Archive with 1 entries (1 files):
- jcm-1319348-supplementary.pdf
